# Supplementary material for: Chromosome-Scale, De Novo, Phased Genome Assemblies of Three Australian Limes: Citrus australasica, C. inodora, and C. glauca
Source: Plants (Basel). 2024 May 24;13(11):1460. doi: 10.3390/plants13111460 (PMC11174732; doi:10.3390/plants13111460)
Supplement: Supplementary file 1 [file plants-13-01460-s001.zip]

Archive with 1 entries (1 files):
- plants-2947233-Supplementary materials.pdf
